# Supplementary material for: Variation in claw morphology among the digits of Bent-toed geckos (Cyrtodactylus: Gekkota: Gekkonidae)
Source: BMC Zool. 2023 Sep 8;8:19. doi: 10.1186/s40850-023-00180-x (PMC10492352; doi:10.1186/s40850-023-00180-x)
Supplement: Supplementary file 2 — Additional file 2. [file 40850_2023_180_MOESM2_ESM.xlsx]

## Sheet: Additional file  2 - raw data
ID	species	BS	digit	CH	CL	cuvM	CC	SVL
ZFMK_43835	zebraicus	L	M1	0.61	0.456	0.482	0.946	64.653
ZFMK_43835	zebraicus	L	M2	0.674	0.518	0.497	0.996	64.653
ZFMK_43835	zebraicus	L	M3	0.586	0.552	0.631	0.874	64.653
ZFMK_43835	zebraicus	L	M4	0.651	0.554	0.54	0.958	64.653
ZFMK_43835	zebraicus	L	M5	0.666	0.661	0.572	0.982	64.653
ZFMK_43835	zebraicus	L	P1	0.638	0.474	0.538	0.881	64.653
ZFMK_43835	zebraicus	L	P2	0.593	0.481	0.489	0.983	64.653
ZFMK_43835	zebraicus	L	P3	0.624	0.501	0.505	0.992	64.653
ZFMK_43835	zebraicus	L	P4	0.606	0.476	0.5	0.952	64.653
ZFMK_43835	zebraicus	L	P5	0.634	0.481	0.536	0.897	64.653
ZFMK_43835	zebraicus	R	M1	0.627	0.486	0.477	0.97	64.653
ZFMK_43835	zebraicus	R	M2	0.63	0.462	0.429	0.982	64.653
ZFMK_43835	zebraicus	R	M3	0.458	0.358	0.34	0.997	64.653
ZFMK_43835	zebraicus	R	M4
ZFMK_43835	zebraicus	R	M5	0.576	0.474	0.477	0.993	64.653
ZFMK_43835	zebraicus	R	P1
ZFMK_43835	zebraicus	R	P2	0.333	0.225	0.26	0.865	64.653
ZFMK_43835	zebraicus	R	P3
ZFMK_43835	zebraicus	R	P4	0.522	0.463	0.459	0.991	64.653
ZFMK_43835	zebraicus	R	P5	0.587	0.554	0.62	0.893	64.653
ZFMK_43836	zebraicus	L	M1	0.544	0.548	0.575	0.953	64.813
ZFMK_43836	zebraicus	L	M2	0.52	0.469	0.475	0.987	64.813
ZFMK_43836	zebraicus	L	M3	0.546	0.524	0.562	0.932	64.813
ZFMK_43836	zebraicus	L	M4	0.559	0.489	0.511	0.956	64.813
ZFMK_43836	zebraicus	L	M5	0.52	0.517	0.602	0.858	64.813
ZFMK_43836	zebraicus	L	P1	0.634	0.585	0.618	0.946	64.813
ZFMK_43836	zebraicus	L	P2	0.62	0.542	0.612	0.885	64.813
ZFMK_43836	zebraicus	L	P3	0.656	0.627	0.662	0.947	64.813
ZFMK_43836	zebraicus	L	P4	0.711	0.537	0.554	0.969	64.813
ZFMK_43836	zebraicus	L	P5
ZFMK_43836	zebraicus	R	M1	0.605	0.578	0.626	0.923	64.813
ZFMK_43836	zebraicus	R	M2	0.518	0.56	0.604	0.927	64.813
ZFMK_43836	zebraicus	R	M3	0.5	0.49	0.563	0.87	64.813
ZFMK_43836	zebraicus	R	M4	0.472	0.479	0.496	0.965	64.813
ZFMK_43836	zebraicus	R	M5	0.523	0.442	0.482	0.917	64.813
ZFMK_43836	zebraicus	R	P1	0.571	0.565	0.577	0.979	64.813
ZFMK_43836	zebraicus	R	P2	0.661	0.618	0.655	0.943	64.813
ZFMK_43836	zebraicus	R	P3	0.616	0.573	0.628	0.912	64.813
ZFMK_43836	zebraicus	R	P4	0.635	0.614	0.688	0.892	64.813
ZFMK_43836	zebraicus	R	P5	0.641	0.638	0.696	0.916	64.813
ZFMK_43837	zebraicus	L	M1	0.448	0.422	0.398	0.972	62.863
ZFMK_43837	zebraicus	L	M2	0.477	0.439	0.483	0.908	62.863
ZFMK_43837	zebraicus	L	M3	0.51	0.39	0.391	0.997	62.863
ZFMK_43837	zebraicus	L	M4	0.567	0.446	0.413	0.975	62.863
ZFMK_43837	zebraicus	L	M5	0.477	0.38	0.448	0.848	62.863
ZFMK_43837	zebraicus	L	P1
ZFMK_43837	zebraicus	L	P2	0.554	0.522	0.556	0.938	62.863
ZFMK_43837	zebraicus	L	P3	0.551	0.442	0.438	0.986	62.863
ZFMK_43837	zebraicus	L	P4	0.584	0.525	0.568	0.924	62.863
ZFMK_43837	zebraicus	L	P5	0.664	0.594	0.615	0.965	62.863
ZFMK_43837	zebraicus	R	M1	0.505	0.312	0.387	0.806	62.863
ZFMK_43837	zebraicus	R	M2	0.483	0.387	0.429	0.902	62.863
ZFMK_43837	zebraicus	R	M3	0.563	0.449	0.487	0.921	62.863
ZFMK_43837	zebraicus	R	M4	0.501	0.325	0.331	0.981	62.863
ZFMK_43837	zebraicus	R	M5	0.501	0.455	0.506	0.899	62.863
ZFMK_43837	zebraicus	R	P1	0.558	0.433	0.478	0.905	62.863
ZFMK_43837	zebraicus	R	P2	0.622	0.446	0.501	0.89	62.863
ZFMK_43837	zebraicus	R	P3	0.543	0.434	0.436	0.995	62.863
ZFMK_43837	zebraicus	R	P4	0.493	0.448	0.418	0.993	62.863
ZFMK_43837	zebraicus	R	P5
ZFMK_43838	zebraicus	L	M1	0.442	0.4	0.452	0.884	52.246
ZFMK_43838	zebraicus	L	M2	0.474	0.314	0.35	0.897	52.246
ZFMK_43838	zebraicus	L	M3	0.609	0.567	0.562	0.979	52.246
ZFMK_43838	zebraicus	L	M4	0.58	0.595	0.615	0.976	52.246
ZFMK_43838	zebraicus	L	M5	0.476	0.325	0.323	0.95	52.246
ZFMK_43838	zebraicus	L	P1	0.554	0.466	0.486	0.958	52.246
ZFMK_43838	zebraicus	L	P2	0.491	0.336	0.367	0.915	52.246
ZFMK_43838	zebraicus	L	P3	0.57	0.475	0.478	0.993	52.246
ZFMK_43838	zebraicus	L	P4	0.544	0.367	0.412	0.89	52.246
ZFMK_43838	zebraicus	L	P5	0.501	0.599	0.61	0.981	52.246
ZFMK_43838	zebraicus	R	M1	0.455	0.411	0.444	0.925	52.246
ZFMK_43838	zebraicus	R	M2	0.499	0.464	0.539	0.86	52.246
ZFMK_43838	zebraicus	R	M3	0.616	0.559	0.426	0.984	52.246
ZFMK_43838	zebraicus	R	M4	0.481	0.38	0.372	0.976	52.246
ZFMK_43838	zebraicus	R	M5	0.428	0.381	0.39	0.976	52.246
ZFMK_43838	zebraicus	R	P1	0.465	0.517	0.561	0.921	52.246
ZFMK_43838	zebraicus	R	P2
ZFMK_43838	zebraicus	R	P3	0.486	0.339	0.387	0.875	52.246
ZFMK_43838	zebraicus	R	P4	0.442	0.484	0.516	0.937	52.246
ZFMK_43838	zebraicus	R	P5	0.515	0.467	0.514	0.908	52.246
ZFMK_43876	zebraicus	L	M1	0.465	0.525	0.571	0.919	51.73
ZFMK_43876	zebraicus	L	M2	0.498	0.522	0.566	0.922	51.73
ZFMK_43876	zebraicus	L	M3	0.441	0.548	0.62	0.883	51.73
ZFMK_43876	zebraicus	L	M4	0.365	0.46	0.477	0.964	51.73
ZFMK_43876	zebraicus	L	M5	0.465	0.418	0.442	0.945	51.73
ZFMK_43876	zebraicus	L	P1	0.51	0.495	0.603	0.82	51.73
ZFMK_43876	zebraicus	L	P2	0.442	0.54	0.6	0.9	51.73
ZFMK_43876	zebraicus	L	P3	0.499	0.672	0.707	0.95	51.73
ZFMK_43876	zebraicus	L	P4	0.454	0.637	0.738	0.875	51.73
ZFMK_43876	zebraicus	L	P5	0.536	0.635	0.7	0.907	51.73
ZFMK_43876	zebraicus	R	M1	0.396	0.555	0.599	0.926	51.73
ZFMK_43876	zebraicus	R	M2	0.425	0.423	0.473	0.894	51.73
ZFMK_43876	zebraicus	R	M3	0.361	0.445	0.42	0.959	51.73
ZFMK_43876	zebraicus	R	M4	0.4	0.389	0.426	0.913	51.73
ZFMK_43876	zebraicus	R	M5	0.391	0.404	0.433	0.933	51.73
ZFMK_43876	zebraicus	R	P1	0.443	0.502	0.532	0.943	51.73
ZFMK_43876	zebraicus	R	P2	0.423	0.501	0.554	0.904	51.73
ZFMK_43876	zebraicus	R	P3	0.361	0.547	0.615	0.889	51.73
ZFMK_43876	zebraicus	R	P4	0.42	0.518	0.54	0.959	51.73
ZFMK_43876	zebraicus	R	P5	0.549	0.686	0.768	0.893	51.73
ZFMK_52339	annulatus	L	M1	0.717	0.876	0.935	0.936	75.16
ZFMK_52339	annulatus	L	M2	0.827	1.003	1.11	0.903	75.16
ZFMK_52339	annulatus	L	M3	0.803	1.361	1.609	0.845	75.16
ZFMK_52339	annulatus	L	M4	0.757	1.108	1.282	0.864	75.16
ZFMK_52339	annulatus	L	M5	0.504	0.491	0.447	0.98	75.16
ZFMK_52339	annulatus	L	P1
ZFMK_52339	annulatus	L	P2	0.892	1.25	1.412	0.885	75.16
ZFMK_52339	annulatus	L	P3	0.725	1.005	1.113	0.902	75.16
ZFMK_52339	annulatus	L	P4	0.936	1.428	1.592	0.896	75.16
ZFMK_52339	annulatus	L	P5	0.606	1.053	0.943	0.994	75.16
ZFMK_52339	annulatus	R	M1	0.757	0.698	0.744	0.938	75.16
ZFMK_52339	annulatus	R	M2	0.481	0.822	0.841	0.977	75.16
ZFMK_52339	annulatus	R	M3	0.433	0.617	0.641	0.962	75.16
ZFMK_52339	annulatus	R	M4	0.83	1.305	1.551	0.841	75.16
ZFMK_52339	annulatus	R	M5	0.843	1.069	1.15	0.929	75.16
ZFMK_52339	annulatus	R	P1	0.861	0.976	1.115	0.875	75.16
ZFMK_52339	annulatus	R	P2	0.954	1.301	1.521	0.855	75.16
ZFMK_52339	annulatus	R	P3	0.891	1.097	1.139	0.963	75.16
ZFMK_52339	annulatus	R	P4	0.932	1.568	1.779	0.811	75.16
ZFMK_52339	annulatus	R	P5	0.847	1.3	1.417	0.917	75.16
ZFMK_52340	annulatus	L	M1	0.738	0.871	0.949	0.917	73.763
ZFMK_52340	annulatus	L	M2	0.75	1.051	1.21	0.868	73.763
ZFMK_52340	annulatus	L	M3	0.851	1.198	1.275	0.939	73.763
ZFMK_52340	annulatus	L	M4	0.907	1.257	1.413	0.889	73.763
ZFMK_52340	annulatus	L	M5	0.777	1.107	1.284	0.862	73.763
ZFMK_52340	annulatus	L	P1	0.795	1.093	1.244	0.878	73.763
ZFMK_52340	annulatus	L	P2	0.816	1.269	1.393	0.91	73.763
ZFMK_52340	annulatus	L	P3	0.939	1.433	1.611	0.889	73.763
ZFMK_52340	annulatus	L	P4	0.875	1.131	1.254	0.901	73.763
ZFMK_52340	annulatus	L	P5	0.894	1.416	1.68	0.842	73.763
ZFMK_52340	annulatus	R	M1	0.748	0.792	0.978	0.809	73.763
ZFMK_52340	annulatus	R	M2	0.751	1.205	1.289	0.934	73.763
ZFMK_52340	annulatus	R	M3	0.791	1.188	1.34	0.886	73.763
ZFMK_52340	annulatus	R	M4	0.773	1.279	1.437	0.89	73.763
ZFMK_52340	annulatus	R	M5	0.743	1.173	1.358	0.863	73.763
ZFMK_52340	annulatus	R	P1	0.886	1.278	1.357	0.941	73.763
ZFMK_52340	annulatus	R	P2	0.795	1.117	1.236	0.903	73.763
ZFMK_52340	annulatus	R	P3	0.643	1.194	1.48	0.806	73.763
ZFMK_52340	annulatus	R	P4	1.024	1.439	1.644	0.875	73.763
ZFMK_52340	annulatus	R	P5	0.963	1.432	1.516	0.944	73.763
ZFMK_52341	annulatus	L	M1	0.714	0.728	0.736	0.989	67.76
ZFMK_52341	annulatus	L	M2	0.721	0.944	1.003	0.941	67.76
ZFMK_52341	annulatus	L	M3	0.728	1.028	1.053	0.976	67.76
ZFMK_52341	annulatus	L	M4
ZFMK_52341	annulatus	L	M5	0.804	1.095	1.153	0.949	67.76
ZFMK_52341	annulatus	L	P1	0.853	0.764	0.825	0.926	67.76
ZFMK_52341	annulatus	L	P2	0.863	1.069	1.152	0.927	67.76
ZFMK_52341	annulatus	L	P3	0.845	1.317	1.414	0.931	67.76
ZFMK_52341	annulatus	L	P4	0.847	1.135	1.193	0.951	67.76
ZFMK_52341	annulatus	L	P5	0.869	1.305	1.378	0.947	67.76
ZFMK_52341	annulatus	R	M1	0.785	0.763	0.775	0.984	67.76
ZFMK_52341	annulatus	R	M2	0.767	0.945	1.043	0.906	67.76
ZFMK_52341	annulatus	R	M3	0.869	1.004	1.09	0.921	67.76
ZFMK_52341	annulatus	R	M4	0.767	1.119	1.104	0.994	67.76
ZFMK_52341	annulatus	R	M5	0.75	0.896	0.956	0.937	67.76
ZFMK_52341	annulatus	R	P1	0.936	1.106	1.173	0.942	67.76
ZFMK_52341	annulatus	R	P2	0.854	1.078	1.196	0.901	67.76
ZFMK_52341	annulatus	R	P3	0.811	1.297	1.444	0.898	67.76
ZFMK_52341	annulatus	R	P4	0.832	1.202	1.383	0.869	67.76
ZFMK_52341	annulatus	R	P5	0.839	1.343	1.56	0.86	67.76
ZFMK_52342	annulatus	L	M1	0.569	0.375	0.374	0.997	64.09
ZFMK_52342	annulatus	L	M2	0.393	0.324	0.333	0.972	64.09
ZFMK_52342	annulatus	L	M3	0.629	0.678	0.733	0.924	64.09
ZFMK_52342	annulatus	L	M4	0.598	0.719	0.783	0.918	64.09
ZFMK_52342	annulatus	L	M5	0.559	0.606	0.646	0.938	64.09
ZFMK_52342	annulatus	L	P1	0.687	0.573	0.584	0.981	64.09
ZFMK_52342	annulatus	L	P2	0.688	0.628	0.639	0.982	64.09
ZFMK_52342	annulatus	L	P3	0.684	0.8	0.864	0.925	64.09
ZFMK_52342	annulatus	L	P4	0.713	0.897	0.982	0.913	64.09
ZFMK_52342	annulatus	L	P5	0.725	0.843	0.907	0.929	64.09
ZFMK_52342	annulatus	R	M1	0.621	0.555	0.529	0.951	64.09
ZFMK_52342	annulatus	R	M2	0.661	0.566	0.593	0.954	64.09
ZFMK_52342	annulatus	R	M3	0.661	0.629	0.698	0.901	64.09
ZFMK_52342	annulatus	R	M4	0.632	0.709	0.767	0.924	64.09
ZFMK_52342	annulatus	R	M5	0.593	0.563	0.609	0.924	64.09
ZFMK_52342	annulatus	R	P1	0.675	0.612	0.609	0.96	64.09
ZFMK_52342	annulatus	R	P2	0.714	0.75	0.796	0.942	64.09
ZFMK_52342	annulatus	R	P3	0.712	0.92	0.993	0.926	64.09
ZFMK_52342	annulatus	R	P4	0.744	1.001	1.137	0.88	64.09
ZFMK_52342	annulatus	R	P5	0.745	0.843	0.909	0.927	64.09
ZFMK_52343	annulatus	L	M1	0.611	0.528	0.525	0.972	61.86
ZFMK_52343	annulatus	L	M2	0.627	0.673	0.746	0.902	61.86
ZFMK_52343	annulatus	L	M3	0.68	0.81	0.883	0.917	61.86
ZFMK_52343	annulatus	L	M4	0.579	0.723	0.783	0.923	61.86
ZFMK_52343	annulatus	L	M5	0.67	0.666	0.718	0.927	61.86
ZFMK_52343	annulatus	L	P1	0.794	0.747	0.805	0.927	61.86
ZFMK_52343	annulatus	L	P2	0.705	0.748	0.794	0.942	61.86
ZFMK_52343	annulatus	L	P3	0.709	0.83	0.929	0.893	61.86
ZFMK_52343	annulatus	L	P4	0.755	0.934	1.043	0.895	61.86
ZFMK_52343	annulatus	L	P5	0.782	0.801	0.887	0.903	61.86
ZFMK_52343	annulatus	R	M1	0.674	0.611	0.662	0.922	61.86
ZFMK_52343	annulatus	R	M2	0.719	0.705	0.754	0.935	61.86
ZFMK_52343	annulatus	R	M3	0.72	0.831	0.894	0.929	61.86
ZFMK_52343	annulatus	R	M4	0.736	0.814	0.929	0.876	61.86
ZFMK_52343	annulatus	R	M5	0.685	0.726	0.784	0.926	61.86
ZFMK_52343	annulatus	R	P1	0.749	0.724	0.741	0.977	61.86
ZFMK_52343	annulatus	R	P2	0.793	0.743	0.805	0.922	61.86
ZFMK_52343	annulatus	R	P3	0.747	0.932	1.026	0.908	61.86
ZFMK_52343	annulatus	R	P4	0.77	1.01	1.09	0.926	61.86
ZFMK_52343	annulatus	R	P5	0.681	0.819	0.898	0.912	61.86
ZFMK_84878	tiomanensis	L	M1	0.634	0.6	0.671	0.894	80.74
ZFMK_84878	tiomanensis	L	M2	0.693	0.616	0.735	0.838	80.74
ZFMK_84878	tiomanensis	L	M3	0.734	0.766	0.88	0.87	80.74
ZFMK_84878	tiomanensis	L	M4	0.625	0.672	0.794	0.846	80.74
ZFMK_84878	tiomanensis	L	M5	0.645	0.35	0.441	0.793	80.74
ZFMK_84878	tiomanensis	L	P1	0.783	0.501	0.576	0.869	80.74
ZFMK_84878	tiomanensis	L	P2	0.756	0.728	0.851	0.855	80.74
ZFMK_84878	tiomanensis	L	P3	0.8	0.761	0.96	0.792	80.74
ZFMK_84878	tiomanensis	L	P4	0.677	0.696	0.805	0.864	80.74
ZFMK_84878	tiomanensis	L	P5	0.933	0.951	1.061	0.896	80.74
ZFMK_84878	tiomanensis	R	M1	0.75	0.667	0.841	0.793	80.74
ZFMK_84878	tiomanensis	R	M2	0.762	0.682	0.751	0.908	80.74
ZFMK_84878	tiomanensis	R	M3	0.656	0.588	0.649	0.906	80.74
ZFMK_84878	tiomanensis	R	M4	0.807	0.817	1.028	0.794	80.74
ZFMK_84878	tiomanensis	R	M5	0.786	0.729	0.896	0.813	80.74
ZFMK_84878	tiomanensis	R	P1	0.827	0.712	0.755	0.943	80.74
ZFMK_84878	tiomanensis	R	P2	0.964	0.938	1.144	0.819	80.74
ZFMK_84878	tiomanensis	R	P3	0.963	0.992	1.191	0.832	80.74
ZFMK_84878	tiomanensis	R	P4	0.974	0.903	1.051	0.859	80.74
ZFMK_84878	tiomanensis	R	P5	0.942	1.015	1.175	0.863	80.74
ZFMK_84879	tiomanensis	L	M1	0.573	0.689	0.842	0.818	77.5967
ZFMK_84879	tiomanensis	L	M2	0.787	0.93	1.063	0.874	77.5967
ZFMK_84879	tiomanensis	L	M3	0.806	0.94	1.088	0.863	77.5967
ZFMK_84879	tiomanensis	L	M4	0.816	0.908	1.035	0.877	77.5967
ZFMK_84879	tiomanensis	L	M5	0.644	0.764	0.896	0.852	77.5967
ZFMK_84879	tiomanensis	L	P1	0.875	0.781	0.85	0.918	77.5967
ZFMK_84879	tiomanensis	L	P2	0.92	1.01	1.104	0.914	77.5967
ZFMK_84879	tiomanensis	L	P3	0.869	1.028	1.162	0.884	77.5967
ZFMK_84879	tiomanensis	L	P4	0.975	1.145	1.346	0.85	77.5967
ZFMK_84879	tiomanensis	L	P5	0.984	1.114	1.312	0.849	77.5967
ZFMK_84879	tiomanensis	R	M1	0.749	0.783	0.936	0.836	77.5967
ZFMK_84879	tiomanensis	R	M2	0.796	0.904	1.049	0.861	77.5967
ZFMK_84879	tiomanensis	R	M3	0.779	0.807	0.847	0.952	77.5967
ZFMK_84879	tiomanensis	R	M4	0.791	0.84	0.837	0.966	77.5967
ZFMK_84879	tiomanensis	R	M5	0.836	0.987	1.168	0.845	77.5967
ZFMK_84879	tiomanensis	R	P1	0.926	0.813	0.788	0.959	77.5967
ZFMK_84879	tiomanensis	R	P2	0.878	1.036	1.172	0.883	77.5967
ZFMK_84879	tiomanensis	R	P3	0.856	1.164	1.302	0.894	77.5967
ZFMK_84879	tiomanensis	R	P4	0.83	1.177	1.311	0.897	77.5967
ZFMK_84879	tiomanensis	R	P5	0.904	1.149	1.329	0.864	77.5967
ZFMK_84880	tiomanensis	L	M1	0.691	0.781	0.879	0.888	86.4133
ZFMK_84880	tiomanensis	L	M2	0.733	0.928	1.084	0.856	86.4133
ZFMK_84880	tiomanensis	L	M3	0.755	0.918	1.037	0.885	86.4133
ZFMK_84880	tiomanensis	L	M4	0.835	1.009	1.117	0.903	86.4133
ZFMK_84880	tiomanensis	L	M5	0.81	0.947	1.085	0.872	86.4133
ZFMK_84880	tiomanensis	L	P1	0.916	0.941	1.113	0.845	86.4133
ZFMK_84880	tiomanensis	L	P2	0.979	1.021	1.184	0.862	86.4133
ZFMK_84880	tiomanensis	L	P3	0.963	1.204	1.374	0.876	86.4133
ZFMK_84880	tiomanensis	L	P4	0.892	1.134	1.285	0.882	86.4133
ZFMK_84880	tiomanensis	L	P5	1.022	1.121	1.254	0.893	86.4133
ZFMK_84880	tiomanensis	R	M1	0.779	0.889	1.021	0.87	86.4133
ZFMK_84880	tiomanensis	R	M2	0.747	0.884	1	0.884	86.4133
ZFMK_84880	tiomanensis	R	M3	0.762	0.916	1.057	0.866	86.4133
ZFMK_84880	tiomanensis	R	M4	0.753	0.899	1.027	0.875	86.4133
ZFMK_84880	tiomanensis	R	M5	0.83	0.971	1.129	0.86	86.4133
ZFMK_84880	tiomanensis	R	P1	0.89	1.025	1.165	0.879	86.4133
ZFMK_84880	tiomanensis	R	P2	0.987	1.155	1.231	0.938	86.4133
ZFMK_84880	tiomanensis	R	P3	0.933	1.101	1.217	0.904	86.4133
ZFMK_84880	tiomanensis	R	P4	0.935	1.159	1.287	0.9	86.4133
ZFMK_84880	tiomanensis	R	P5	0.983	1.163	1.275	0.912	86.4133
ZFMK_84881	tiomanensis	L	M1	0.698	0.703	0.812	0.865	86.3967
ZFMK_84881	tiomanensis	L	M2	0.789	0.867	0.944	0.872	86.3967
ZFMK_84881	tiomanensis	L	M3	0.805	0.919	1.073	0.856	86.3967
ZFMK_84881	tiomanensis	L	M4	0.794	0.918	1.035	0.886	86.3967
ZFMK_84881	tiomanensis	L	M5	0.816	0.954	1.071	0.89	86.3967
ZFMK_84881	tiomanensis	L	P1	0.813	0.747	0.876	0.852	86.3967
ZFMK_84881	tiomanensis	L	P2	0.9	1	1.166	0.857	86.3967
ZFMK_84881	tiomanensis	L	P3	0.864	1.047	1.21	0.865	86.3967
ZFMK_84881	tiomanensis	L	P4	0.943	1.096	1.248	0.878	86.3967
ZFMK_84881	tiomanensis	L	P5	0.942	1.075	1.269	0.847	86.3967
ZFMK_84881	tiomanensis	R	M1	0.707	0.742	0.761	0.975	86.3967
ZFMK_84881	tiomanensis	R	M2	0.91	0.937	1	0.94	86.3967
ZFMK_84881	tiomanensis	R	M3	0.849	0.917	1.019	0.899	86.3967
ZFMK_84881	tiomanensis	R	M4	0.778	0.963	1.12	0.859	86.3967
ZFMK_84881	tiomanensis	R	M5	0.839	0.888	0.984	0.902	86.3967
ZFMK_84881	tiomanensis	R	P1	0.928	0.942	1.094	0.861	86.3967
ZFMK_84881	tiomanensis	R	P2	0.871	1.005	1.165	0.862	86.3967
ZFMK_84881	tiomanensis	R	P3	0.917	1.099	1.275	0.861	86.3967
ZFMK_84881	tiomanensis	R	P4	0.826	0.974	1.126	0.865	86.3967
ZFMK_84881	tiomanensis	R	P5	0.867	1.036	1.18	0.877	86.3967
ZFMK_84882	tiomanensis	L	M1	0.37	0.464	0.518	0.895	59.5333
ZFMK_84882	tiomanensis	L	M2	0.458	0.446	0.468	0.952	59.5333
ZFMK_84882	tiomanensis	L	M3	0.527	0.526	0.595	0.884	59.5333
ZFMK_84882	tiomanensis	L	M4	0.51	0.517	0.606	0.853	59.5333
ZFMK_84882	tiomanensis	L	M5	0.469	0.508	0.615	0.826	59.5333
ZFMK_84882	tiomanensis	L	P1	0.54	0.478	0.526	0.908	59.5333
ZFMK_84882	tiomanensis	L	P2	0.604	0.689	0.81	0.85	59.5333
ZFMK_84882	tiomanensis	L	P3	0.589	0.699	0.787	0.888	59.5333
ZFMK_84882	tiomanensis	L	P4	0.523	0.534	0.595	0.897	59.5333
ZFMK_84882	tiomanensis	L	P5	0.566	0.6	0.692	0.867	59.5333
ZFMK_84882	tiomanensis	R	M1	0.453	0.393	0.449	0.875	59.5333
ZFMK_84882	tiomanensis	R	M2	0.469	0.497	0.583	0.852	59.5333
ZFMK_84882	tiomanensis	R	M3	0.489	0.457	0.503	0.908	59.5333
ZFMK_84882	tiomanensis	R	M4	0.526	0.578	0.69	0.837	59.5333
ZFMK_84882	tiomanensis	R	M5	0.441	0.497	0.588	0.845	59.5333
ZFMK_84882	tiomanensis	R	P1	0.497	0.507	0.557	0.91	59.5333
ZFMK_84882	tiomanensis	R	P2	0.608	0.544	0.557	0.976	59.5333
ZFMK_84882	tiomanensis	R	P3	0.595	0.684	0.751	0.91	59.5333
ZFMK_84882	tiomanensis	R	P4	0.53	0.637	0.671	0.949	59.5333
ZFMK_84882	tiomanensis	R	P5	0.623	0.642	0.72	0.891	59.5333
ZFMK_86720	consobrinus	L	M1	1.345	1.853	1.996	0.928	113.667
ZFMK_86720	consobrinus	L	M2	1.3	1.852	2.113	0.876	113.667
ZFMK_86720	consobrinus	L	M3	1.375	1.954	2.173	0.899	113.667
ZFMK_86720	consobrinus	L	M4	1.349	2.135	2.417	0.883	113.667
ZFMK_86720	consobrinus	L	M5	1.454	2.195	2.549	0.861	113.667
ZFMK_86720	consobrinus	L	P1	1.491	1.976	2.218	0.89	113.667
ZFMK_86720	consobrinus	L	P2	1.506	2.259	2.633	0.857	113.667
ZFMK_86720	consobrinus	L	P3	1.445	2.268	2.605	0.87	113.667
ZFMK_86720	consobrinus	L	P4	1.457	2.134	2.544	0.838	113.667
ZFMK_86720	consobrinus	L	P5	1.604	2.331	2.667	0.874	113.667
ZFMK_86720	consobrinus	R	M1	1.288	1.774	1.912	0.927	113.667
ZFMK_86720	consobrinus	R	M2	1.256	1.734	1.983	0.874	113.667
ZFMK_86720	consobrinus	R	M3	1.337	2.039	2.323	0.877	113.667
ZFMK_86720	consobrinus	R	M4	1.414	2.211	2.595	0.852	113.667
ZFMK_86720	consobrinus	R	M5	1.373	2.087	2.396	0.871	113.667
ZFMK_86720	consobrinus	R	P1	1.288	1.529	1.588	0.962	113.667
ZFMK_86720	consobrinus	R	P2	1.753	2.207	2.472	0.892	113.667
ZFMK_86720	consobrinus	R	P3	1.563	2.296	2.674	0.858	113.667
ZFMK_86720	consobrinus	R	P4	1.442	2.155	2.514	0.857	113.667
ZFMK_86720	consobrinus	R	P5	1.644	2.427	2.784	0.871	113.667
ZFMK_86721	consobrinus	L	M1	1.117	1.525	1.653	0.922	119.657
ZFMK_86721	consobrinus	L	M2	1.178	1.323	1.483	0.892	119.657
ZFMK_86721	consobrinus	L	M3
ZFMK_86721	consobrinus	L	M4
ZFMK_86721	consobrinus	L	M5
ZFMK_86721	consobrinus	L	P1	1.442	2.197	2.349	0.935	119.657
ZFMK_86721	consobrinus	L	P2	1.434	2.191	2.485	0.881	119.657
ZFMK_86721	consobrinus	L	P3	1.51	2.185	2.482	0.88	119.657
ZFMK_86721	consobrinus	L	P4	1.454	2.029	2.273	0.892	119.657
ZFMK_86721	consobrinus	L	P5	1.524	1.958	2.169	0.902	119.657
ZFMK_86721	consobrinus	R	M1	1.191	1.613	1.759	0.916	119.657
ZFMK_86721	consobrinus	R	M2	1.34	1.957	2.192	0.892	119.657
ZFMK_86721	consobrinus	R	M3	1.355	2.059	2.306	0.892	119.657
ZFMK_86721	consobrinus	R	M4	1.333	1.899	2.203	0.862	119.657
ZFMK_86721	consobrinus	R	M5	1.318	2.037	2.297	0.886	119.657
ZFMK_86721	consobrinus	R	P1	1.412	1.809	1.995	0.906	119.657
ZFMK_86721	consobrinus	R	P2	1.49	2.099	2.319	0.905	119.657
ZFMK_86721	consobrinus	R	P3	1.486	1.844	2.073	0.889	119.657
ZFMK_86721	consobrinus	R	P4	1.49	2.071	2.345	0.883	119.657
ZFMK_86721	consobrinus	R	P5	1.424	2.195	2.489	0.881	119.657
ZFMK_86722	consobrinus	L	M1	1.155	1.638	1.886	0.868	116.42
ZFMK_86722	consobrinus	L	M2	1.155	1.57	1.758	0.893	116.42
ZFMK_86722	consobrinus	L	M3	1.162	1.816	2.088	0.869	116.42
ZFMK_86722	consobrinus	L	M4	1.236	1.758	2.043	0.86	116.42
ZFMK_86722	consobrinus	L	M5	1.209	1.777	2.076	0.855	116.42
ZFMK_86722	consobrinus	L	P1	1.335	1.788	2.042	0.875	116.42
ZFMK_86722	consobrinus	L	P2	1.374	1.97	2.218	0.888	116.42
ZFMK_86722	consobrinus	L	P3	1.376	2.053	2.367	0.867	116.42
ZFMK_86722	consobrinus	L	P4	1.343	1.846	2.076	0.889	116.42
ZFMK_86722	consobrinus	L	P5	1.362	2.058	2.345	0.877	116.42
ZFMK_86722	consobrinus	R	M1	1.226	1.753	2.016	0.869	116.42
ZFMK_86722	consobrinus	R	M2	1.202	1.836	2.053	0.894	116.42
ZFMK_86722	consobrinus	R	M3	1.235	1.896	2.149	0.882	116.42
ZFMK_86722	consobrinus	R	M4	1.212	1.859	2.103	0.883	116.42
ZFMK_86722	consobrinus	R	M5	1.223	1.904	2.109	0.902	116.42
ZFMK_86722	consobrinus	R	P1	1.262	1.688	1.867	0.904	116.42
ZFMK_86722	consobrinus	R	P2	1.509	1.871	2.05	0.912	116.42
ZFMK_86722	consobrinus	R	P3	1.382	1.978	2.277	0.868	116.42
ZFMK_86722	consobrinus	R	P4	1.484	2.033	2.232	0.91	116.42
ZFMK_86722	consobrinus	R	P5	1.398	2.047	2.246	0.911	116.42
ZFMK_86723	consobrinus	L	M1	1.105	1.528	1.689	0.904	113.72
ZFMK_86723	consobrinus	L	M2	1.258	1.749	1.995	0.876	113.72
ZFMK_86723	consobrinus	L	M3	1.211	1.83	2.052	0.891	113.72
ZFMK_86723	consobrinus	L	M4	1.29	2.017	2.199	0.917	113.72
ZFMK_86723	consobrinus	L	M5	1.261	1.788	1.985	0.9	113.72
ZFMK_86723	consobrinus	L	P1	1.3	1.577	1.722	0.915	113.72
ZFMK_86723	consobrinus	L	P2	1.301	1.987	2.255	0.881	113.72
ZFMK_86723	consobrinus	L	P3	1.386	2.039	2.323	0.877	113.72
ZFMK_86723	consobrinus	L	P4	1.283	1.98	2.206	0.897	113.72
ZFMK_86723	consobrinus	L	P5	1.31	2.02	2.287	0.883	113.72
ZFMK_86723	consobrinus	R	M1	1.151	1.645	1.879	0.875	113.72
ZFMK_86723	consobrinus	R	M2	1.177	1.551	1.812	0.855	113.72
ZFMK_86723	consobrinus	R	M3	1.22	1.904	2.094	0.909	113.72
ZFMK_86723	consobrinus	R	M4	1.245	1.672	1.812	0.922	113.72
ZFMK_86723	consobrinus	R	M5	1.208	1.554	1.74	0.893	113.72
ZFMK_86723	consobrinus	R	P1	1.333	1.738	1.919	0.905	113.72
ZFMK_86723	consobrinus	R	P2	1.264	1.954	2.051	0.952	113.72
ZFMK_86723	consobrinus	R	P3	1.289	1.894	2.106	0.899	113.72
ZFMK_86723	consobrinus	R	P4	1.32	1.966	2.19	0.897	113.72
ZFMK_86723	consobrinus	R	P5	1.361	2.085	2.35	0.887	113.72
ZFMK_86724	consobrinus	L	M1	1.14	1.667	1.871	0.89	118.653
ZFMK_86724	consobrinus	L	M2	1.174	1.947	2.195	0.887	118.653
ZFMK_86724	consobrinus	L	M3	1.225	1.906	2.15	0.886	118.653
ZFMK_86724	consobrinus	L	M4	1.31	1.873	2.036	0.919	118.653
ZFMK_86724	consobrinus	L	M5	1.218	1.869	2.118	0.882	118.653
ZFMK_86724	consobrinus	L	P1	1.199	1.682	1.853	0.907	118.653
ZFMK_86724	consobrinus	L	P2	1.26	1.905	2.126	0.896	118.653
ZFMK_86724	consobrinus	L	P3	1.347	2.051	2.257	0.908	118.653
ZFMK_86724	consobrinus	L	P4
ZFMK_86724	consobrinus	L	P5	1.452	2.122	2.431	0.872	118.653
ZFMK_86724	consobrinus	R	M1	1.163	1.653	1.849	0.893	118.653
ZFMK_86724	consobrinus	R	M2	1.221	1.802	2.043	0.882	118.653
ZFMK_86724	consobrinus	R	M3	1.295	2.011	2.297	0.875	118.653
ZFMK_86724	consobrinus	R	M4	1.243	1.851	2.08	0.889	118.653
ZFMK_86724	consobrinus	R	M5	1.291	1.851	2.092	0.884	118.653
ZFMK_86724	consobrinus	R	P1	1.242	1.674	1.91	0.876	118.653
ZFMK_86724	consobrinus	R	P2	1.33	1.983	2.19	0.905	118.653
ZFMK_86724	consobrinus	R	P3	1.349	2.14	2.323	0.921	118.653
ZFMK_86724	consobrinus	R	P4
ZFMK_86724	consobrinus	R	P5	1.4	2.143	2.207	0.971	118.653
